# Supplementary material for: Plasma metabolomic analysis in Thai EGFR-mutated non-small cell lung cancer patients
Source: Comput Struct Biotechnol J. 2025 Oct 4;27:4321–31. doi: 10.1016/j.csbj.2025.10.010 (PMC12546685; doi:10.1016/j.csbj.2025.10.010)
Supplement: Supplementary file 2 — Supplementary material [file mmc2.xlsx]

## Sheet: Sheet1
Table S8. Summary of quantified metabolites and results of multiple regression analysis
		With EGFR mutation				Without EGFR mutation				TKI-resistant group				Healthy subject				With EGFR mutation vs Healthy subject			Without EGFR mutation vs Healthy subject			With EGFR mutation vs Without EGFR mutation			With EGFR mutation vs TKI-resistant group
		Median	IQR	Mean	SD	Median	IQR	Mean	SD	Median	IQR	Mean	SD	Median	IQR	Mean	SD	Pval	Adjusted_Pval	Log2FC	Pval	Adjusted_Pval	Log2FC	Pval	Adjusted_Pval	Log2FC	Pval	Adjusted_Pval	Log2FC
No.	Amino acids (uM)
1	Alanine	296.353	109.333	313.82	118.544	277.375	84.5648	260.874	74.2056	283.329	138.664	285.388	107.446	305.662	67.5881	289.163	65.5883	0.629421	0.703046	0.118053	0.382929	0.703046	-0.148528	0.0593179	0.355907	0.266581	0.34152	0.703046	0.137009
2	Glycine	16049.5	3001.23	16919.1	4624.77	16511.6	1373.49	16334	1664.8	14827.1	2148.22	15716.6	3165.77	170.718	38.9014	185.17	50.7396	8.85209e-68	5.31125e-67	6.51366	6.47408e-67	1.94223e-66	6.46289	0.876816	0.876816	0.0507703	0.314491	0.44613	0.106364
3	Sarcosine	21.0875	5.02171	22.5023	6.55169	23.0961	6.41008	23.2203	4.46416	17.806	8.33719	19.1835	5.53261	39.4437	2.79276	38.6216	2.78754	3.97807e-10	1.19342e-09	-0.779337	7.58808e-09	1.51762e-08	-0.734023	0.473433	0.473433	-0.0453141	0.0383591	0.0460309	0.230205
4	AABA	17.565	12.6891	19.1997	9.14215	14.076	7.96698	15.3857	7.2415	14.6046	6.1611	16.969	8.64887	12.9745	4.52252	12.4885	3.02156	0.0401438	0.233504	0.620487	0.44069	0.527474	0.300989	0.0778348	0.233504	0.319498	0.5064	0.527474	0.178184
5	Valine	210.917	49.0004	219.526	53.0176	160.49	65.4795	160.613	44.5003	159.831	82.1282	168.457	59.3593	179.113	39.9545	175.352	32.5841	0.0140832	0.0281665	0.324143	0.314473	0.471709	-0.126665	5.36049e-06	3.21629e-05	0.450808	0.000921266	0.0027638	0.382014
6	Leucine	124.935	50.1519	125.593	33.8836	87.5899	34.2464	90.6317	25.1403	100.519	61.8799	104.483	39.0011	104.066	26.0509	105.634	20.6901	0.0511136	0.102227	0.249681	0.137077	0.205616	-0.220987	6.2504e-06	3.75024e-05	0.470668	0.0107599	0.0322798	0.265491
7	Isoleucine	73.0171	28.918	74.6078	23.5971	53.6396	18.9013	55.4061	15.2525	52.7764	28.4289	61.6235	24.9062	71.6239	23.5756	71.7763	15.8182	0.551159	0.661391	0.0558182	0.0377675	0.0755349	-0.373463	0.000269164	0.00161498	0.429281	0.0204953	0.0614859	0.275846
8	Proline	111.372	24.5949	119.103	48.0859	96.2816	38.9849	106.893	30.5264	111.189	37.1426	108.571	26.8814	121.171	42.8644	132.724	50.653	0.358571	0.540051	-0.15622	0.125806	0.540051	-0.312262	0.360034	0.540051	0.156042	0.602316	0.722779	0.133567
9	Methionine	10.7139	7.87938	12.7876	6.88628	10.8159	4.64015	11.0731	3.87739	11.1981	6.04039	10.888	4.60521	9.99693	2.33831	10.4499	3.34897	0.651496	0.918681	0.291259	0.913384	0.918681	0.0835748	0.436772	0.918681	0.207684	0.503552	0.918681	0.232004
10	Serine	78.4054	27.6697	81.6529	25.7812	78.7252	37.4244	89.2407	44.6101	94.2008	19.7941	94.4493	20.9284	96.3718	24.4907	103.993	23.1123	0.0505562	0.303337	-0.348916	0.167704	0.335967	-0.220719	0.443373	0.532048	-0.128198	0.167984	0.335967	-0.210036
11	Threonine	59.9356	25.0508	68.1297	28.5309	62.3519	23.4358	63.0308	16.7844	86.8341	33.7553	91.485	34.6298	61.9895	21.1825	77.4737	35.8246	0.51925	0.6231	-0.185423	0.364358	0.546537	-0.297651	0.690032	0.690032	0.112228	0.0172273	0.0516819	-0.425251
12	Phenylalanine	51.601	16.6126	54.0665	14.8025	49.3241	15.0714	50.9655	10.9719	50.053	13.9227	50.3764	8.8913	47.9365	11.2256	50.1418	8.78669	0.578864	0.965158	0.108721	0.89518	0.965158	0.0235086	0.341005	0.965158	0.0852122	0.514897	0.965158	0.101985
13	Aspartic acid	5.36905	5.14919	7.8382	6.63172	7.70744	5.88175	11.5802	14.9413	11.6846	9.66144	16.1806	14.3378	16.3847	2.91129	16.0768	2.73688	0.000825464	0.00495278	-1.03639	0.0262541	0.0525082	-0.473321	0.112799	0.135359	-0.563069	0.00600073	0.0180022	-1.04567
14	Cysteine	35.5625	10.1587	35.7056	11.3104	34.324	12.7524	36.8085	10.639	36.0054	14.7881	35.9846	11.1993	38.1396	7.058	39.6266	6.5031	0.134804	0.577957	-0.150322	0.271002	0.577957	-0.10643	0.607253	0.871177	-0.0438915	0.831746	0.871177	-0.0112327
15	Glutamic acid	44.8944	15.596	49.2515	23.4054	41.6709	22.523	46.5327	14.9197	58.8575	52.3367	81.1058	57.2157	81.3158	10.7663	81.34	10.3119	0.000271237	0.00081371	-0.723796	0.000227647	0.00081371	-0.805721	0.830135	0.830135	0.0819252	0.011135	0.0167025	-0.719637
16	Arginine/citrulline/ornithine	24.9995	15.7467	28.9895	15.712	30.0057	10.0234	28.9522	8.00091	39.8931	24.3808	42.9808	19.2507	68.4722	17.2792	78.0494	23.0377	2.53648e-10	1.52189e-09	-1.42886	5.45724e-09	1.63717e-08	-1.43071	0.452725	0.452725	0.00185712	0.00516	0.00774	-0.568163
17	Lysine	63.6273	30.4657	67.4422	31.0021	48.8611	29.0861	56.0562	21.1114	89.7914	70.2625	97.7146	39.6572	101.967	19.1407	105.476	36.455	0.00250731	0.00501461	-0.645191	0.000139947	0.000839679	-0.911967	0.171564	0.205876	0.266776	0.0164322	0.0246483	-0.534923
18	Glutamine	1088.27	269.33	1117.2	398.205	1175.08	328.636	1131.45	192.321	1276.4	407.313	1271.5	404.619	1494.51	348.028	1626.14	515.365	5.46969e-05	0.000328181	-0.541567	0.000319665	0.000958994	-0.523281	0.574685	0.574685	-0.0182864	0.130659	0.195989	-0.186646
19	Histidine	12.5692	7.19796	13.8664	7.40258	10.2123	4.98698	10.7374	4.49163	14.169	9.80767	16.7119	8.22825	34.4814	11.2749	35.9904	9.38998	4.54557e-08	1.36367e-07	-1.37601	3.41313e-10	2.04788e-09	-1.74496	0.0645746	0.0774896	0.368947	0.276092	0.276092	-0.26928
20	Tyrosine	64.4394	17.0283	68.9118	23.5517	62.3693	14.3514	65.2153	11.9328	62.886	21.3673	66.737	22.8828	75.7414	27.1813	78.2848	16.1472	0.113123	0.226246	-0.183981	0.0685371	0.226246	-0.26352	0.684757	0.859911	0.0795392	0.716593	0.859911	0.0462624
21	Tryptophan	16.3444	9.2621	18.732	10.5334	12.2827	6.99993	11.022	4.15526	8.42727	3.35288	9.5401	3.91124	107.653	41.9363	111.6	35.2488	1.07714e-18	2.15427e-18	-2.57476	9.61082e-24	5.76649e-23	-3.33989	1.10299e-05	1.65448e-05	0.765122	4.51685e-05	5.42022e-05	0.973432
No	Organic acids (uM)
1	Formic acid	203.554	102.185	216.864	89.7299	161.462	92.0405	157.874	66.758	159.761	93.8174	172.368	101.958	28.7188	54.679	45.9615	39.685	2.01557e-13	1.20934e-12	2.2383	4.74441e-10	1.42332e-09	1.78027	0.0285207	0.042781	0.458022	0.125242	0.15029	0.331303
2	Acetic acid	29.4131	4.72645	30.4133	4.35677	30.8343	4.1764	31.7313	7.94259	27.9367	5.12788	28.3958	3.70908	36.3791	6.36107	37.6577	5.06514	0.000554621	0.00166386	-0.308243	0.00286556	0.00573112	-0.247037	0.541215	0.541215	-0.0612063	0.226386	0.271663	0.0990261
3	Propionic acid	14.0098	1.3039	13.9682	1.09659	13.971	0.71885	13.8341	0.872101	13.1844	1.05747	13.1648	0.728084	45.7609	2.76805	45.9996	1.75933	1.20855e-55	7.25132e-55	-1.71948	4.52022e-55	1.35607e-54	-1.7334	0.627393	0.627393	0.013918	0.0228606	0.0342909	0.085463
4	Isobutyric acid	0.6813	0.22275	0.684041	0.137661	0.63445	0.13705	0.700785	0.162313	0.666462	0.0983125	0.661415	0.0696563	0.617162	0.0751938	0.603125	0.0666487	0.0980471	0.294141	0.181627	0.0462194	0.277316	0.216516	0.575793	0.690952	-0.034889	0.797569	0.797569	0.0485278
5	Butyric acid	0.45015	0.13075	0.467571	0.104067	0.4587	0.066325	0.471534	0.0997964	0.414975	0.0652062	0.419925	0.0679923	0.526637	0.0897125	0.525845	0.0787721	0.068505	0.205515	-0.169453	0.138974	0.208461	-0.157277	0.666387	0.666387	-0.0121761	0.219625	0.26355	0.155053
6	Hexanoic acid	0.250475	0.232525	0.290115	0.134492	0.19425	0.0921	0.211545	0.0843408	0.228225	0.0486875	0.24535	0.0455537	0.180875	0.0757375	0.181207	0.0462433	0.00446885	0.0268131	0.678981	0.279572	0.335487	0.223321	0.014264	0.0427921	0.45566	0.614674	0.614674	0.241782
7	Lactic acid	46.2089	31.1884	51.7955	26.1279	42.9567	30.5761	39.914	17.4319	53.4526	15.9499	50.946	21.0205	53.0988	6.267	51.6976	5.27506	0.604846	0.799334	0.0027311	0.0925157	0.279388	-0.373201	0.0931293	0.279388	0.375932	0.993727	0.993727	0.0238593
8	Oxalic acid	6.38603	3.72684	6.66406	2.48816	7.34446	1.9304	7.397	1.79612	0.982862	3.97474	2.88033	3.31164	0.651202	0.145879	0.699395	0.411518	4.25809e-11	1.27743e-10	3.25222	3.29349e-12	1.9761e-11	3.40276	0.261056	0.261056	-0.150539	5.39237e-05	8.08855e-05	1.21017
9	Succinic acid	0.214075	0.168057	0.204209	0.117101	0.171635	0.148548	0.173535	0.115697	0.0492375	0.0399022	0.079051	0.07965	0.393046	0.190131	0.413984	0.126073	0.00567654	0.00851482	-1.01953	0.000558735	0.0016762	-1.25435	0.239766	0.239766	0.234819	0.00119944	0.00239888	1.36919
10	Fumaric acid	0.01965	0.0172	0.0202103	0.0114938	0.014675	0.0122	0.016319	0.0102622	0.02415	0.0156125	0.027405	0.015833	0.0136625	0.007125	0.0134375	0.00827106	0.161126	0.269202	0.588829	0.672854	0.672854	0.280285	0.179468	0.269202	0.308544	0.26965	0.32358	-0.439345
11	Pyruvic acid	1.64142	0.388775	1.63528	0.41094	1.71578	0.5895	1.71973	0.434531	1.72896	0.531419	1.71561	0.305945	0.216975	0.0762437	0.213822	0.0558924	8.33623e-28	2.8887e-27	2.93506	9.62899e-28	2.8887e-27	3.0077	0.556578	0.669071	-0.0726402	0.557559	0.669071	-0.0691761
No	Sugars and sugar alcohols (uM)
1	Xylitol	3.55251	2.42531	7.21019	8.72252	3.35862	1.81734	4.23743	2.90832	8.31932	7.39422	9.71108	6.93275	4.30837	0.889772	4.92258	2.12476	0.551831	0.551831	0.550622	0.520754	0.551831	-0.216226	0.0856786	0.257036	0.766848	0.214665	0.321998	-0.429595
2	Adonitol	6.39518	9.6815	13.7814	21.3106	4.20978	5.43229	7.94916	8.42964	11.0388	14.3448	15.0208	11.6854	17.1201	8.79091	18.0846	7.6936	0.0210582	0.0631745	-0.392046	0.00287322	0.0172393	-1.18589	0.266137	0.307926	0.793844	0.307926	0.307926	-0.124242
3	Fructose	13.8269	12.7362	27.9963	37.4183	16.322	11.2125	17.8652	9.52418	23.1536	33.0901	28.8636	18.6608	23.191	7.28605	27.3635	14.7337	0.325237	0.587477	0.0329797	0.120382	0.587477	-0.615104	0.391651	0.587477	0.648083	0.507652	0.609183	-0.0440182
4	Glucose	504.913	388.35	492.107	298.88	476.848	355.314	547.053	272.711	265.688	350.363	375.073	282.787	824.42	605.542	840.413	392.028	0.00822465	0.0246739	-0.772128	0.0250534	0.0501068	-0.619419	0.612247	0.612247	-0.152709	0.229007	0.274808	0.391799
5	Mannitol	11.9585	6.87538	12.6343	5.50023	11.5084	5.17643	14.3442	12.9634	13.3034	6.69835	12.6899	4.73333	23.7221	5.1682	24.6731	3.96496	5.37091e-05	0.000322255	-0.965591	0.000152165	0.000456496	-0.782477	0.794893	0.980079	-0.183114	0.980079	0.980079	-0.00633529
6	Inositol	0.804858	0.682742	1.07512	1.11283	0.679967	0.785431	0.816247	0.491308	0.958892	0.64805	1.21062	0.704621	25.0908	6.00313	25.1732	5.64467	1.32808e-24	3.98424e-24	-4.54932	2.19886e-25	1.31932e-24	-4.94674	0.201042	0.220746	0.397423	0.220746	0.220746	-0.171243
7	Sucrose	5.44703	1.77478	6.24101	2.72401	7.70677	5.25714	9.5227	6.87986	9.83066	5.20127	8.88411	3.32743	13.2228	4.18365	12.8902	3.57378	4.47254e-05	0.000268353	-1.04642	0.0194138	0.0388276	-0.436833	0.0108864	0.0326593	-0.609591	0.044906	0.0673591	-0.509448
8	Maltose	9.01119	2.76661	9.47626	3.31624	9.15434	3.44146	9.77797	2.16498	9.9424	3.78692	10.6244	3.44312	29.4766	4.22039	30.2974	4.2639	2.22136e-18	1.33282e-17	-1.67681	5.60055e-17	1.68016e-16	-1.63159	0.496927	0.581322	-0.0452179	0.296352	0.444529	-0.164994
No.	Phospholipids (uM)
1	PI 18:1/18:1	0.675	0.621	0.819662	0.485678	0.573	0.343	0.68113	0.272042	0.7445	0.48875	0.7887	0.359649	0.767	0.67325	1.0378	0.505506	0.140853	0.422559	-0.340428	0.0560554	0.336333	-0.607525	0.487359	0.709127	0.267098	0.97474	0.97474	0.0555521
2	PG 16:0/18.1	0.074	0.038	0.0792759	0.0328589	0.069	0.052	0.0830345	0.042031	0.1005	0.031	0.1066	0.0295116	0.0735	0.02525	0.0721	0.0192784	0.86651	0.86651	0.136882	0.676947	0.863331	0.203711	0.719443	0.863331	-0.0668289	0.027593	0.104879	-0.427254
3	PS 18:0/18:2	0.071	0.06	0.0882069	0.0449415	0.05	0.031	0.0612414	0.0295594	0.0915	0.04575	0.1654	0.26337	0.12	0.0565	0.1018	0.0369468	0.368122	0.441746	-0.206774	0.0107193	0.0320139	-0.733159	0.016007	0.0320139	0.526385	0.307369	0.441746	-0.906996
4	PE 16:0/18:1	0.883	0.678	1.13128	0.623162	0.779	0.53	0.91531	0.648062	1.2485	0.53025	1.207	0.356102	0.6795	0.30175	0.7418	0.19229	0.115153	0.172729	0.608849	0.829174	0.829174	0.303231	0.0617983	0.123597	0.305618	0.426367	0.511641	-0.0934749
5	PE 18:0/18:2	7.585	6.74375	11.5631	9.09881	7.10875	4.61375	8.30772	4.53804	10.6212	4.90813	10.2101	4.01648	8.1	4.14	8.88475	2.64726	0.4192	0.784122	0.380126	0.653435	0.784122	-0.0968794	0.0821006	0.492603	0.477005	0.90384	0.90384	0.179528
6	PC 16:0/18:0	4.85625	1.38	4.65659	0.914702	3.94375	0.9725	3.95082	0.910728	4.79625	1.04625	4.66538	0.745244	4.0425	0.609375	4.02575	0.636013	0.021695	0.065085	0.210018	0.795006	0.931989	-0.0271058	0.00532276	0.0319365	0.237124	0.931989	0.931989	-0.00271769
7	PC 18:0/14:0	13.0262	5.54	13.7405	3.92637	12.2775	3.86375	12.5044	3.15673	15.1669	6.65031	15.7148	4.96402	9.6175	4.05406	9.79913	2.52157	0.00102641	0.00307922	0.487711	0.00768948	0.015379	0.351706	0.404373	0.404373	0.136006	0.156864	0.188236	-0.193683
8	PC P-18:0/18:1	0.29125	0.18625	0.321207	0.184862	0.23625	0.07875	0.246293	0.087063	0.275	0.140625	0.273875	0.127127	0.194375	0.104688	0.2085	0.0878521	0.0297963	0.178778	0.623455	0.278297	0.417445	0.240329	0.134405	0.403216	0.383127	0.424188	0.509026	0.229985
